# Supplementary material for: Pediatric Asthma Attack and Home Paint Exposure
Source: Int J Environ Res Public Health. 2021 Apr 13;18(8):4118. doi: 10.3390/ijerph18084118 (PMC8069823; doi:10.3390/ijerph18084118)
Supplement: Supplementary file 1 [file ijerph-18-04118-s001.zip]

Archive with 1 entries (1 files):
- ijerph-1181479-supplementary.pdf
